# Supplementary material for: PRMT6 methylation of STAT3 regulates tumor metastasis in breast cancer
Source: Cell Death Dis. 2023 Oct 9;14(10):655. doi: 10.1038/s41419-023-06148-6 (PMC10562413; doi:10.1038/s41419-023-06148-6)
Supplement: Supplementary file 9 — Supplementary table 1 [file 41419_2023_6148_MOESM9_ESM.xlsx]

## Sheet: Sheet1
Supplementary table1. The basic clinical information of patients' information
Patients number	Gender	Tissue type	year	T	N	M	Clinic stage	OS （Dead=1; Live=0）	Time (month)
1	female	Normal and turmor	55	2	0	0	2	0	105
2	female	Normal and turmor	71	3	0	0	2	1	23
3	female	Normal and turmor	62	2	0	0	2	1	24
4	female	Normal and turmor	69	2	0	0	2	0	101
5	female	Normal and turmor	57	1	1	0	2	1	14
6	female	Normal and turmor	66	2	1	0	2	1	22
7	female	Normal and turmor	72	2	0	0	2	0	85
8	female	Normal and turmor	59	1	0	0	1	0	85
9	female	Normal and turmor	55	3	0	0	2	0	85
10	female	Normal and turmor	63	3	0	0	2	1	37
11	female	Normal and turmor	70	2	1	1	4	1	11
12	female	Normal and turmor	65	3	3	1	4	1	5
13	female	Normal and turmor	58	3	2	1	4	1	7
14	female	Normal and turmor	52	4	2	1	4	1	6
15	female	Normal and turmor	65	1	0	0	1	1	88
16	female	Normal and turmor	64	2	1	0	2	1	28
17	female	Normal and turmor	66	2	0	0	2	1	57
18	female	Normal and turmor	68	2	0	0	2	1	98
19	female	Normal and turmor	61	4	2	1	4	1	10
20	female	Normal and turmor	72	3	1	0	3	0	92
21	female	Normal and turmor	47	2	1	1	4	1	11
22	female	Normal and turmor	54	3	1	0	3	0	12
23	female	Normal and turmor	52	3	1	0	3	0	34
24	female	Normal and turmor	55	3	0	0	2	0	101
25	female	Normal and turmor	63	3	0	0	2	1	54
26	female	Normal and turmor	53	3	0	0	2	1	35
27	female	Normal and turmor	61	4	3	0	3	0	25
28	female	Normal and turmor	60	2	0	0	2	1	99
29	female	Normal and turmor	64	1	0	0	1	0	91
30	female	Normal and turmor	55	1	0	0	1	1	58
31	female	Tumor	69	3	2	1	4	1	6
32	female	Tumor	63	4	1	0	3	0	54
33	female	Tumor	67	4	1	0	3	1	10
34	female	Tumor	55	1	0	0	1	0	97
35	female	Tumor	50	2	0	0	2	0	94
36	female	Tumor	56	1	0	0	1	0	93
37	female	Tumor	55	1	0	0	1	0	87
38	female	Tumor	54	4	1	0	3	0	84
39	female	Tumor	75	1	0	0	1	1	74
40	female	Tumor	68	1	1	0	2	1	26
41	female	Tumor	61	3	3	0	3	1	16
42	female	Tumor	61	2	0	0	2	1	54
43	female	Tumor	62	2	0	0	2	1	87
44	female	Tumor	76	3	1	0	3	1	12
45	female	Tumor	64	1	0	0	1	0	102
46	female	Tumor	72	2	0	0	2	0	101
47	female	Tumor	61	1	0	0	1	0	94
48	female	Tumor	64	2	0	0	2	0	85
49	female	Tumor	62	2	0	0	2	0	83
50	female	Tumor	61	1	0	0	1	0	83
51	female	Tumor	60	2	1	0	2	1	22
52	female	Tumor	58	3	1	0	3	0	42
53	female	Tumor	60	3	1	0	3	0	49
54	female	Tumor	55	3	0	0	2	0	98
55	female	Tumor	71	4	3	0	3	0	54
56	female	Tumor	74	2	0	0	1	0	93
57	female	Tumor	62	3	1	0	3	0	47
58	female	Tumor	68	1	0	0	1	1	28
59	female	Tumor	59	2	0	0	2	1	14
60	female	Tumor	68	4	2	0	3	1	30
61	female	Tumor	66	1	0	1	4	1	11
62	female	Tumor	69	1	0	0	1	1	21
